# Supplementary material for: Morphological and Chemical Factors Related to Western Flower Thrips Resistance in the Ornamental Gladiolus
Source: Plants (Basel). 2021 Jul 6;10(7):1384. doi: 10.3390/plants10071384 (PMC8309351; doi:10.3390/plants10071384)
Supplement: Supplementary file 1 [file plants-10-01384-s001.zip]

Archive with 3 entries (2 files):
- plants-1185447-supplementary/
- plants-1185447-supplementary/Supplementary figures_revised.pdf
- plants-1185447-supplementary/Table S1_ bucket table 14 Gladiolus varieties.xls
