# Supplementary material for: Morphological and Chemical Factors Related to Western Flower Thrips Resistance in the Ornamental Gladiolus
Source: Plants (Basel). 2021 Jul 6;10(7):1384. doi: 10.3390/plants10071384 (PMC8309351; doi:10.3390/plants10071384)
Supplement: Supplementary file 1 [file plants-10-01384-s001.zip › plants-1185447-supplementary/Table S1_ bucket table 14 Gladiolus varieties.xls]

## Sheet: bucket_table
Table S1. Binning table of 14 Gladiolus varieties from H-NMR spectra
Varieties	Resistance	10.00000046" "	9.96000046" "	9.92000046" "	9.88000046" "	9.84000046" "	9.80000046" "	9.76000046" "	9.72000046" "	9.68000047" "	9.64000047" "	9.60000047" "	9.56000047" "	9.52000047" "	9.48000047" "	9.44000047" "	9.40000047" "	9.36000047" "	9.32000047" "	9.28000047" "	9.24000048" "	9.20000048" "	9.16000048" "	9.12000048" "	9.08000048" "	9.04000048" "	9.00000048" "	8.96000048" "	8.92000048" "	8.88000048" "	8.84000048" "	8.80000049" "	8.76000049" "	8.72000049" "	8.68000049" "	8.64000049" "	8.60000049" "	8.56000049" "	8.52000049" "	8.48000049" "	8.44000049" "	8.40000049" "	8.36000049" "	8.32000050" "	8.28000050" "	8.24000050" "	8.20000050" "	8.16000050" "	8.12000050" "
Red Balance 1	Medium	0.00003469	0.00002664	0.00003081	0.00003302	0.00003277	0.00003840	0.00004394	0.00002802	0.00003299	0.00003223	0.00004847	0.00004493	0.00003038	0.00003750	0.00006203	0.00005061	0.00003894	0.00003122	0.00005242	0.00005787	0.00005811	0.00012871	0.00004151	0.00004064	0.00002237	0.00002651	0.00005486	0.00007577	0.00012732	0.00012376	0.00004729	0.00003940	0.00003469	0.00004525	0.00005392	0.00003149	0.00005733	0.00007377	0.00007346	0.00004285	0.00003921	0.00006159	0.00005640	0.00005736	0.00006931	0.00008717	0.00017057	0.00013960
Red Balance 2	Medium	0.00003526	0.00003593	0.00002078	0.00003727	0.00003575	0.00004900	0.00003806	0.00004816	0.00002119	0.00003517	0.00003248	0.00003786	0.00002981	0.00003677	0.00003630	0.00003249	0.00004738	0.00004174	0.00004100	0.00005753	0.00004231	0.00014771	0.00004415	0.00004549	0.00002158	0.00004851	0.00007557	0.00006565	0.00015792	0.00015988	0.00006151	0.00002574	0.00003350	0.00003262	0.00004792	0.00005436	0.00003732	0.00005206	0.00005306	0.00004645	0.00004301	0.00003886	0.00004490	0.00004638	0.00011476	0.00007108	0.00011196	0.00011342
Red Balance 3	Medium	0.00002427	0.00003209	0.00002579	0.00002146	0.00002172	0.00002177	0.00002493	0.00002995	0.00002739	0.00002176	0.00003113	0.00003120	0.00001153	0.00002069	0.00003986	0.00001033	0.00002501	0.00002887	0.00003180	0.00004262	0.00004909	0.00011149	0.00003172	0.00001994	0.00001841	0.00003167	0.00006165	0.00004413	0.00009959	0.00009921	0.00002776	0.00002298	0.00001913	0.00002930	0.00002801	0.00003418	0.00004438	0.00001380	0.00004601	0.00002707	0.00001737	0.00002404	0.00002871	0.00003087	0.00004154	0.00003673	0.00014339	0.00010412
Ben Venuto 1	Medium	0.00002245	0.00001911	0.00002133	0.00002271	0.00002289	0.00001433	0.00001602	0.00002268	0.00001466	0.00001728	0.00001704	0.00001775	0.00001581	0.00001710	0.00001688	0.00001436	0.00001854	0.00001693	0.00003299	0.00004414	0.00002124	0.00010746	0.00001946	0.00001913	0.00001527	0.00002819	0.00002800	0.00003586	0.00012589	0.00006187	0.00002051	0.00002373	0.00001783	0.00002229	0.00000825	0.00001478	0.00004547	0.00002478	0.00003971	0.00002287	0.00003032	0.00001999	0.00002169	0.00002710	0.00004190	0.00003834	0.00007845	0.00012374
Ben Venuto 2	Medium	0.00005225	0.00004480	0.00004035	0.00006157	0.00007556	0.00005994	0.00003658	0.00005394	0.00003209	0.00005189	0.00003762	0.00003862	0.00005679	0.00005576	0.00005677	0.00004629	0.00003500	0.00005735	0.00006771	0.00008919	0.00004218	0.00014367	0.00006042	0.00004103	0.00004672	0.00005124	0.00007780	0.00006697	0.00016159	0.00011645	0.00006394	0.00005986	0.00003186	0.00003940	0.00004433	0.00004334	0.00005888	0.00008377	0.00009635	0.00004558	0.00006304	0.00006642	0.00004931	0.00007376	0.00009978	0.00010140	0.00011959	0.00018105
Ben Venuto 3	Medium	0.00002879	0.00002754	0.00002810	0.00002616	0.00002294	0.00003192	0.00002354	0.00003152	0.00002050	0.00002655	0.00002704	0.00002716	0.00003348	0.00002834	0.00003673	0.00003055	0.00002241	0.00001628	0.00003951	0.00007095	0.00002952	0.00012627	0.00003060	0.00002473	0.00002295	0.00002035	0.00005197	0.00004535	0.00015071	0.00006824	0.00002390	0.00001162	0.00002624	0.00001464	0.00003685	0.00001309	0.00005489	0.00004663	0.00007961	0.00002840	0.00002153	0.00002367	0.00002045	0.00003816	0.00006705	0.00005630	0.00004365	0.00015106
Chinon 1	Medium	0.00004111	0.00003818	0.00002732	0.00002276	0.00002993	0.00003283	0.00003670	0.00003033	0.00003221	0.00003558	0.00003898	0.00004476	0.00003195	0.00004216	0.00004029	0.00002888	0.00003926	0.00004854	0.00004749	0.00006966	0.00004589	0.00016505	0.00005196	0.00003357	0.00002432	0.00002628	0.00006419	0.00007945	0.00020539	0.00014100	0.00003414	0.00004188	0.00004425	0.00003977	0.00002913	0.00002982	0.00005606	0.00006677	0.00006241	0.00003039	0.00003654	0.00004703	0.00004254	0.00006913	0.00008134	0.00006980	0.00007005	0.00024912
Chinon 2	Medium	0.00002745	0.00003352	0.00002356	0.00003234	0.00002335	0.00002906	0.00003206	0.00003974	0.00003194	0.00003089	0.00001959	0.00003027	0.00002527	0.00003612	0.00003767	0.00001926	0.00003301	0.00002227	0.00004628	0.00007538	0.00003995	0.00015026	0.00003536	0.00003067	0.00002110	0.00002445	0.00005050	0.00010114	0.00018503	0.00010434	0.00002892	0.00001748	0.00002590	0.00002223	0.00002734	0.00002942	0.00005557	0.00003234	0.00006972	0.00003660	0.00002527	0.00003456	0.00003773	0.00002929	0.00009489	0.00005985	0.00007870	0.00024852
Chinon 3	Medium	0.00003393	0.00002907	0.00004376	0.00003914	0.00002543	0.00001709	0.00004037	0.00002936	0.00001288	0.00002568	0.00002529	0.00003190	0.00002242	0.00003232	0.00005606	0.00004004	0.00002311	0.00003051	0.00003639	0.00005062	0.00006336	0.00008373	0.00010554	0.00003150	0.00003208	0.00003714	0.00005266	0.00009203	0.00010515	0.00021459	0.00002488	0.00003245	0.00001591	0.00003320	0.00003229	0.00004780	0.00006504	0.00006371	0.00010203	0.00007402	0.00004800	0.00004789	0.00005705	0.00004605	0.00008213	0.00005221	0.00008409	0.00016941
Green star 1	Resistance	0.00004082	0.00003343	0.00002891	0.00003063	0.00002469	0.00002148	0.00002071	0.00002941	0.00002614	0.00002728	0.00002257	0.00003533	0.00002776	0.00002741	0.00002390	0.00004426	0.00002958	0.00002198	0.00003763	0.00005502	0.00006471	0.00010114	0.00003287	0.00003413	0.00002586	0.00002620	0.00005847	0.00008136	0.00011469	0.00012214	0.00001402	0.00002446	0.00002944	0.00002313	0.00003813	0.00001963	0.00003123	0.00003884	0.00005167	0.00003169	0.00001808	0.00004093	0.00002603	0.00004239	0.00004721	0.00017810	0.00004759	0.00012749
Green star 2	Resistance	0.00002513	0.00003801	0.00003224	0.00003671	0.00002696	0.00002993	0.00002530	0.00001648	0.00001870	0.00002520	0.00002536	0.00002674	0.00002975	0.00002517	0.00002864	0.00003793	0.00003369	0.00002600	0.00004937	0.00005300	0.00004215	0.00009722	0.00002592	0.00002531	0.00003481	0.00002786	0.00006887	0.00009455	0.00010687	0.00009174	0.00003444	0.00002180	0.00002975	0.00001507	0.00001053	0.00002430	0.00003459	0.00002327	0.00003538	0.00003035	0.00002030	0.00003488	0.00001830	0.00002096	0.00005421	0.00003988	0.00020419	0.00015607
Green star 3	Resistance	0.00003772	0.00002733	0.00001773	0.00003454	0.00003148	0.00003377	0.00004785	0.00002909	0.00002827	0.00003711	0.00003160	0.00002769	0.00003315	0.00002444	0.00002708	0.00002880	0.00002707	0.00002443	0.00002737	0.00007604	0.00003495	0.00010853	0.00003816	0.00004097	0.00003912	0.00003465	0.00008716	0.00009784	0.00010773	0.00010476	0.00003042	0.00002277	0.00004391	0.00003270	0.00002873	0.00001914	0.00005010	0.00003310	0.00007513	0.00004858	0.00002031	0.00005572	0.00002460	0.00003228	0.00006023	0.00004701	0.00019862	0.00014557
V-29 1	Medium	0.00002724	0.00003092	0.00003953	0.00003395	0.00003818	0.00002821	0.00004339	0.00003049	0.00004227	0.00003096	0.00003782	0.00003383	0.00003374	0.00004152	0.00006976	0.00005130	0.00004177	0.00003787	0.00004600	0.00009772	0.00004944	0.00024891	0.00003513	0.00005026	0.00004522	0.00004113	0.00010079	0.00008801	0.00030047	0.00017492	0.00004188	0.00004995	0.00002371	0.00002706	0.00003783	0.00002818	0.00007911	0.00004811	0.00005905	0.00003640	0.00003969	0.00004965	0.00004653	0.00005249	0.00007226	0.00005246	0.00006787	0.00025386
V-29 2	Medium	0.00002321	0.00003758	0.00004190	0.00003457	0.00004048	0.00004742	0.00004205	0.00003077	0.00003627	0.00004007	0.00004849	0.00002625	0.00004980	0.00004600	0.00005566	0.00003294	0.00004034	0.00004100	0.00006237	0.00007612	0.00005311	0.00023437	0.00002868	0.00004610	0.00004581	0.00004802	0.00007847	0.00009559	0.00029084	0.00017058	0.00003805	0.00004746	0.00004431	0.00003921	0.00003928	0.00004030	0.00007204	0.00004027	0.00008368	0.00003541	0.00005590	0.00003213	0.00004527	0.00006128	0.00008670	0.00004438	0.00009303	0.00026344
V-29 3	Medium	0.00002495	0.00001042	0.00002105	0.00002058	0.00003493	0.00003295	0.00003310	0.00003927	0.00001789	0.00003594	0.00003399	0.00002582	0.00002536	0.00004387	0.00004409	0.00002034	0.00002986	0.00003987	0.00005296	0.00007095	0.00004723	0.00023142	0.00002795	0.00003537	0.00002335	0.00002139	0.00008574	0.00009658	0.00024765	0.00019127	0.00003500	0.00003255	0.00003685	0.00003160	0.00002470	0.00002399	0.00005854	0.00002732	0.00007747	0.00002073	0.00004019	0.00002986	0.00004834	0.00004169	0.00007030	0.00004846	0.00006156	0.00030073
Deepest Red 1	Medium	0.00004820	0.00002400	0.00004338	0.00003734	0.00003760	0.00004130	0.00004323	0.00002456	0.00005724	0.00002810	0.00003432	0.00003820	0.00003385	0.00004953	0.00005233	0.00004314	0.00004803	0.00004644	0.00005601	0.00007122	0.00005431	0.00019415	0.00003318	0.00004787	0.00003953	0.00003731	0.00004410	0.00007929	0.00022787	0.00017300	0.00004306	0.00004163	0.00005265	0.00004445	0.00001917	0.00002797	0.00006767	0.00002116	0.00007451	0.00005110	0.00003173	0.00002123	0.00003427	0.00004820	0.00007643	0.00006058	0.00006312	0.00017682
Deepest Red 2	Medium	0.00004251	0.00004316	0.00004888	0.00005194	0.00003433	0.00005451	0.00005087	0.00005038	0.00003828	0.00003956	0.00005109	0.00002261	0.00004333	0.00005116	0.00003878	0.00003148	0.00004817	0.00004086	0.00004463	0.00007446	0.00005641	0.00021633	0.00003895	0.00001854	0.00004557	0.00003908	0.00005295	0.00008102	0.00024604	0.00017442	0.00003634	0.00002490	0.00003995	0.00003925	0.00005538	0.00003423	0.00006511	0.00005638	0.00006188	0.00004910	0.00005438	0.00002888	0.00005466	0.00004377	0.00007477	0.00005353	0.00006263	0.00020963
Deepest Red 3	Medium	0.00003984	0.00002968	0.00004798	0.00001654	0.00002477	0.00002534	0.00002386	0.00001806	0.00004835	0.00002191	0.00002864	0.00002646	0.00002597	0.00002204	0.00004048	0.00003350	0.00003091	0.00003415	0.00005405	0.00007086	0.00004053	0.00020796	0.00004100	0.00002912	0.00003637	0.00002866	0.00004585	0.00005192	0.00025457	0.00019881	0.00003741	0.00002362	0.00003002	0.00002507	0.00001949	0.00002977	0.00006737	0.00002503	0.00006466	0.00003211	0.00003130	0.00002212	0.00003109	0.00003812	0.00005829	0.00003660	0.00003905	0.00018918
Essential 2	Medium	0.00004220	0.00001906	0.00003461	0.00002187	0.00002546	0.00002227	0.00001718	0.00002545	0.00004319	0.00003371	0.00002702	0.00002705	0.00001933	0.00001970	0.00003696	0.00002774	0.00002695	0.00003403	0.00006558	0.00005943	0.00004137	0.00011070	0.00003374	0.00002477	0.00004507	0.00002252	0.00007019	0.00005580	0.00016294	0.00009471	0.00004421	0.00003137	0.00002798	0.00001990	0.00002482	0.00004204	0.00003911	0.00003215	0.00004192	0.00004339	0.00003282	0.00002094	0.00002516	0.00003371	0.00007064	0.00003317	0.00005717	0.00015282
Essential 3	Medium	0.00003403	0.00001924	0.00003198	0.00002232	0.00003224	0.00002569	0.00004357	0.00004619	0.00003086	0.00002825	0.00002350	0.00002366	0.00003977	0.00003070	0.00003187	0.00002758	0.00003588	0.00002165	0.00005835	0.00005615	0.00005540	0.00011480	0.00002540	0.00003030	0.00002000	0.00002788	0.00007318	0.00007422	0.00012740	0.00008658	0.00002614	0.00002012	0.00003337	0.00003541	0.00002524	0.00002305	0.00004967	0.00003215	0.00005331	0.00003020	0.00003105	0.00003155	0.00002815	0.00003288	0.00006375	0.00004049	0.00004315	0.00010726
Essential 4	Medium	0.00001417	0.00001801	0.00000929	0.00001464	0.00001683	0.00001426	0.00001374	0.00001651	0.00002743	0.00001978	0.00001775	0.00002220	0.00001209	0.00003293	0.00002764	0.00002677	0.00001252	0.00001999	0.00004136	0.00005682	0.00002568	0.00008611	0.00001923	0.00002924	0.00003496	0.00002184	0.00006180	0.00005315	0.00008402	0.00008413	0.00002171	0.00001711	0.00002009	0.00002120	0.00001918	0.00001643	0.00002397	0.00002234	0.00004278	0.00001668	0.00002155	0.00001116	0.00001829	0.00003358	0.00004654	0.00002882	0.00002612	0.00009113
Live Oak 1	Resistance	0.00002693	0.00003010	0.00001900	0.00002372	0.00001956	0.00001384	0.00003128	0.00001590	0.00002343	0.00002676	0.00003049	0.00002544	0.00001518	0.00001397	0.00003518	0.00002062	0.00002705	0.00002446	0.00003094	0.00003720	0.00002822	0.00008863	0.00002574	0.00001832	0.00002710	0.00001395	0.00002826	0.00004171	0.00012677	0.00009349	0.00003724	0.00001197	0.00002563	0.00001252	0.00002066	0.00002803	0.00004514	0.00000791	0.00003457	0.00002356	0.00001793	0.00002541	0.00002449	0.00002516	0.00003509	0.00002438	0.00005417	0.00011906
Live Oak 2	Resistance	0.00002561	0.00002921	0.00003075	0.00002879	0.00003133	0.00003186	0.00003554	0.00003459	0.00004036	0.00002060	0.00003110	0.00003347	0.00005247	0.00002920	0.00002940	0.00003407	0.00003389	0.00003066	0.00003970	0.00006626	0.00003517	0.00010345	0.00001560	0.00001902	0.00002984	0.00003910	0.00006373	0.00007605	0.00012981	0.00010214	0.00002749	0.00002780	0.00002154	0.00003287	0.00002884	0.00003870	0.00005075	0.00004169	0.00006805	0.00003346	0.00003336	0.00003055	0.00002364	0.00005319	0.00004634	0.00006246	0.00009516	0.00016578
Live Oak 3	Resistance	0.00000733	0.00000698	0.00003210	0.00002068	0.00003622	0.00002594	0.00003862	0.00002398	0.00002256	0.00001913	0.00002093	0.00002079	0.00003100	0.00002457	0.00001839	0.00002069	0.00002692	0.00002473	0.00002332	0.00007604	0.00001578	0.00011084	0.00002789	0.00002297	0.00001992	0.00002022	0.00005919	0.00007395	0.00011739	0.00006879	0.00001347	0.00002686	0.00001422	0.00002554	0.00002137	0.00003108	0.00003939	0.00002324	0.00004428	0.00001143	0.00002400	0.00001598	0.00003138	0.00003491	0.00004179	0.00002552	0.00005691	0.00013845
Nymph1	Medium	0.00042578	0.00039737	0.00041795	0.00038983	0.00044422	0.00037823	0.00042532	0.00044583	0.00041909	0.0004325	0.00043564	0.00040187	0.00042624	0.00041681	0.00043131	0.00041437	0.00042145	0.00044005	0.00047518	0.00044689	0.0004547	0.00051696	0.00042077	0.00042584	0.00043172	0.0004226	0.00041568	0.00047718	0.00053786	0.00046797	0.0004273	0.00040712	0.00041614	0.00041965	0.00043644	0.00040834	0.0004639	0.00045436	0.00049364	0.00046	0.00044563	0.00043939	0.00046886	0.00045964	0.00048289	0.00050438	0.00050743	0.00057675
Nymph 2	Medium	3.756e-05	5.564e-05	2.641e-05	6.574e-05	4.869e-05	4.055e-05	4.639e-05	6.167e-05	3.115e-05	4.566e-05	4.542e-05	3.818e-05	3.694e-05	3.393e-05	3.914e-05	3.694e-05	5.923e-05	3.944e-05	5.071e-05	4.156e-05	2.467e-05	9.861e-05	4.557e-05	2.532e-05	3.2e-05	2.593e-05	4.474e-05	2.461e-05	0.00010233	5.348e-05	3.585e-05	2.079e-05	1.369e-05	1.892e-05	2.492e-05	1.682e-05	4.218e-05	1.534e-05	0.00014512	3.769e-05	1.904e-05	1.924e-05	2.214e-05	1.797e-05	6.605e-05	4.657e-05	3.093e-05	6.173e-05
Nymph 3	Medium	5.994e-05	3.72e-05	5.396e-05	4.939e-05	4.811e-05	3.286e-05	5.192e-05	2.562e-05	3.707e-05	2.4e-05	2.967e-05	4.93e-05	2.438e-05	4.588e-05	3.334e-05	3.777e-05	3.704e-05	2.601e-05	4.83e-05	3.331e-05	2.424e-05	7.882e-05	2.032e-05	2.566e-05	2.609e-05	2.06e-05	3.503e-05	1.783e-05	0.00011151	6.861e-05	1.742e-05	2.371e-05	2.149e-05	2.064e-05	2.442e-05	7.25e-06	4.604e-05	1.8e-05	0.00012505	1.28e-05	1.079e-05	1.177e-05	1.762e-05	1.476e-05	3.993e-05	1.541e-05	1.52e-05	5.509e-05
Nymph 4	Medium	2.889e-05	3.139e-05	5.056e-05	3.505e-05	3.22e-05	2.819e-05	3.977e-05	4.081e-05	4.075e-05	4.806e-05	2.689e-05	2.48e-05	5.519e-05	5.054e-05	5.73e-05	5.256e-05	5.741e-05	5.154e-05	6.306e-05	6.308e-05	4.469e-05	0.00012022	2.737e-05	3.593e-05	3.897e-05	4.085e-05	2.312e-05	5.758e-05	0.00012786	0.00011472	2.832e-05	3.365e-05	2.364e-05	4.024e-05	5.317e-05	3.385e-05	3.907e-05	4.238e-05	4.75e-05	7.364e-05	4.42e-05	3.3e-05	4.877e-05	7.227e-05	0.00054714	7.024e-05	6.779e-05	9.615e-05
Nymph 5	Medium	5.113e-05	4.003e-05	3.977e-05	3.863e-05	3.886e-05	3.472e-05	6.056e-05	4.124e-05	3.395e-05	4.461e-05	2.329e-05	2.48e-05	2.739e-05	3.365e-05	2.293e-05	1.866e-05	5.848e-05	3.787e-05	5.114e-05	4.526e-05	3.673e-05	0.00012065	2.074e-05	2.36e-05	2.827e-05	2.421e-05	3.148e-05	3.724e-05	0.00014785	9.987e-05	1.808e-05	9.81e-06	2.902e-05	2.069e-05	2.532e-05	1.987e-05	4.42e-05	1.991e-05	0.00014472	2.243e-05	2.243e-05	2.081e-05	2.369e-05	1.868e-05	7.326e-05	2.958e-05	3.58e-05	9.09e-05
Charming Beauty 1	Susceptible	1.866e-05	4.029e-05	4.211e-05	4.843e-05	2.369e-05	3.338e-05	4.19e-06	2.324e-05	4.868e-05	3.688e-05	2.405e-05	3.037e-05	1.081e-05	2.622e-05	2.182e-05	2.109e-05	2.077e-05	4.826e-05	2.707e-05	4.462e-05	5.694e-05	9.069e-05	3.774e-05	2.824e-05	1.977e-05	2.055e-05	4.055e-05	3.49e-05	0.0001152	0.00010926	8.97e-06	1.577e-05	8.93e-06	1.713e-05	1.553e-05	4.897e-05	3.075e-05	2.691e-05	4.777e-05	9.458e-05	4.245e-05	4.661e-05	3.385e-05	5.01e-05	6.692e-05	0.00011693	0.00010423	0.00031925
Charming Beauty2	Susceptible	0.00027484	0.0002572	0.00028792	0.0002643	0.00029828	0.00028716	0.00027068	0.00028652	0.00032971	0.00026886	0.00029252	0.00027667	0.00027137	0.00028762	0.00030836	0.00027096	0.00031489	0.00031577	0.00033783	0.00036556	0.00027873	0.00037183	0.00031732	0.00025801	0.0002831	0.000263	0.00031827	0.00035619	0.00042706	0.00039182	0.00029661	0.00031907	0.00029278	0.00029967	0.00029396	0.00026849	0.00035785	0.00032632	0.00046878	0.00029445	0.00033872	0.00032541	0.00036464	0.00036033	0.00037907	0.00038489	0.00041906	0.00066187
Charming Beauty 3	Susceptible	4.199e-05	3.376e-05	4.927e-05	4.803e-05	4.65e-05	4.47e-05	2.972e-05	2.711e-05	3.056e-05	4.301e-05	2.838e-05	4.773e-05	1.266e-05	1.98e-05	2.964e-05	1.876e-05	8.68e-06	4.735e-05	4.85e-05	5.864e-05	3.939e-05	0.00013151	2.343e-05	1.821e-05	1.458e-05	1.556e-05	4.113e-05	4.487e-05	0.00012273	9.862e-05	3.614e-05	1.328e-05	1.822e-05	1.553e-05	2.647e-05	1.397e-05	2.513e-05	1.888e-05	0.00013349	2.106e-05	1.764e-05	4.959e-05	2.325e-05	1.545e-05	2.526e-05	3.007e-05	0.00011945	0.00027826
Charming Beauty 4	Susceptible	6.097e-05	4.84e-05	4.067e-05	3.839e-05	2.924e-05	1.686e-05	3.587e-05	3.858e-05	3.048e-05	3.604e-05	5.939e-05	3.294e-05	2.931e-05	2.761e-05	4.522e-05	2.002e-05	3.39e-05	3.409e-05	3.751e-05	5.395e-05	3.057e-05	0.0001019	3.308e-05	1.515e-05	2.212e-05	1.74e-05	3.543e-05	4.069e-05	8.917e-05	6.578e-05	2.674e-05	3.024e-05	1.019e-05	8.98e-06	2.29e-05	1.049e-05	3.3e-05	2.247e-05	0.00012937	2.663e-05	2.538e-05	4.694e-05	7.68e-06	2.622e-05	3.534e-05	3.287e-05	0.00010359	0.000259
Charming Beauty 5	Susceptible	4.168e-05	3.198e-05	6.945e-05	2.052e-05	3.503e-05	1.561e-05	3.976e-05	3.174e-05	3.183e-05	2.252e-05	1.968e-05	4.51e-05	4.018e-05	3.453e-05	4.582e-05	1.852e-05	3.058e-05	9.06e-06	3.902e-05	3.946e-05	4.099e-05	0.00010612	4.46e-05	3.161e-05	3.364e-05	2.962e-05	5.858e-05	3.552e-05	0.0001017	0.00012506	1.377e-05	2.433e-05	1.502e-05	1.847e-05	1.579e-05	8.48e-06	1.819e-05	1.53e-05	0.00014671	3.057e-05	1.539e-05	3.691e-05	1.652e-05	2.243e-05	3.914e-05	2.4e-05	7.762e-05	0.00013987
Elvira 1	Medium	4.899e-05	6.08e-05	4.87e-05	4.719e-05	4.591e-05	4.495e-05	3.966e-05	4.033e-05	4.393e-05	3.225e-05	4.383e-05	4.01e-05	2.913e-05	2.882e-05	4.08e-05	5.084e-05	3.923e-05	3.05e-05	6.358e-05	7.679e-05	7.746e-05	7.228e-05	4.36e-05	1.972e-05	4.376e-05	3.594e-05	3.015e-05	5.277e-05	3.897e-05	3.997e-05	2.411e-05	3.281e-05	2.706e-05	4.399e-05	3.477e-05	3.225e-05	2.174e-05	3.966e-05	6.391e-05	0.00015066	4.037e-05	3.692e-05	3.522e-05	5.831e-05	0.000142	3.921e-05	2.669e-05	0.00011714
Elvira2	Medium	0.00011774	9.561e-05	0.00010674	0.00012828	0.00010543	9.634e-05	0.00012388	0.0001051	0.00010679	0.00011664	0.0001338	0.00010474	0.00012946	9.236e-05	0.00012468	0.00012077	0.00014368	0.000141	0.0001388	0.00014108	0.00013811	0.00016159	0.00012159	9.537e-05	9.809e-05	0.00013247	0.00012754	0.00015718	0.00015624	0.00015837	0.00011062	7.963e-05	0.00013008	9.025e-05	0.00012675	0.00011412	0.00014426	0.00013302	0.00014712	0.00023855	0.00011855	0.00015143	0.00011453	0.00014934	0.00019065	0.00015364	0.0001393	0.00023747
Elvira 3	Medium	4.901e-05	5.203e-05	3.772e-05	3.334e-05	5.149e-05	3.408e-05	2.497e-05	4.659e-05	4.02e-05	4.809e-05	6.775e-05	3.21e-05	2.363e-05	4.151e-05	5.197e-05	4.318e-05	5.418e-05	4.654e-05	4.759e-05	8.76e-05	4.744e-05	4.401e-05	5.96e-05	2.841e-05	6.68e-05	3.329e-05	8.114e-05	6.463e-05	7.685e-05	3.568e-05	2.361e-05	2.766e-05	3.227e-05	3.168e-05	3.234e-05	2.672e-05	6.352e-05	3.683e-05	0.00023691	3.039e-05	2.895e-05	1.514e-05	2.528e-05	5.247e-05	8.884e-05	4.933e-05	4.678e-05	0.00019459
Elvira 4	Medium	3.277e-05	1.629e-05	2.175e-05	9.69e-06	1.889e-05	2.961e-05	2.877e-05	2.412e-05	2.119e-05	2.325e-05	2.303e-05	2.244e-05	1.192e-05	3.552e-05	1.731e-05	1.519e-05	2.277e-05	2.605e-05	2.749e-05	7.518e-05	2.993e-05	5.215e-05	1.332e-05	1.405e-05	1.82e-05	2.008e-05	8.147e-05	7.099e-05	2.288e-05	3.668e-05	3.02e-06	1.78e-05	2.142e-05	3.453e-05	1.533e-05	1.161e-05	3.625e-05	7.06e-06	0.00022199	1.276e-05	1.546e-05	1.908e-05	9.18e-06	3.769e-05	4.395e-05	3.841e-05	1.971e-05	0.00011084
Elvira 5	Medium	2.86e-05	3.076e-05	4.172e-05	4.063e-05	2.403e-05	1.663e-05	3.722e-05	4.79e-05	2.53e-05	2.143e-05	1.319e-05	3.598e-05	3.389e-05	3.919e-05	3.341e-05	3.171e-05	4.097e-05	2.049e-05	3.877e-05	4.669e-05	3.639e-05	8.503e-05	2.998e-05	1.956e-05	3.389e-05	4.367e-05	6.806e-05	7.47e-05	4.637e-05	6.67e-05	5.257e-05	2.593e-05	2.723e-05	2.031e-05	1.699e-05	3.464e-05	3.513e-05	3.861e-05	6.45e-05	9.424e-05	2.494e-05	1.865e-05	2.174e-05	4.259e-05	5.836e-05	5.177e-05	6.406e-05	0.00012153
Alba 1	Resistance	4.506e-05	4.059e-05	4.921e-05	4.461e-05	3.421e-05	4.524e-05	2.932e-05	5.559e-05	3.717e-05	3.655e-05	3.986e-05	5.231e-05	4.737e-05	5.565e-05	5.204e-05	4.451e-05	5.793e-05	3.141e-05	4.799e-05	5.73e-05	2.299e-05	0.00013195	2.529e-05	5.445e-05	1.474e-05	3.621e-05	7.72e-05	5.112e-05	0.00016426	8.629e-05	1.887e-05	4.111e-05	2.969e-05	1.683e-05	1.282e-05	3.929e-05	6.684e-05	6.236e-05	0.00018187	5.774e-05	4.72e-05	3.237e-05	4.326e-05	5.163e-05	0.00010221	8.196e-05	6.836e-05	0.00015628
Alba2	Resistance	0.0001348	0.00010271	0.0001256	0.00010989	0.00011741	0.00010003	0.00010612	0.00010414	0.00012223	0.00010653	0.00011695	8.973e-05	0.00011997	0.00012786	0.00014389	0.00013887	9.805e-05	0.00010206	0.00015358	0.00013023	0.00010784	0.00026059	0.00011736	0.00013351	0.00011152	0.00010875	0.00014659	0.00015322	0.00032811	0.00018315	0.00013648	7.387e-05	0.00015926	0.00011898	0.00015964	0.00014343	0.00017499	0.00014259	0.00029927	0.00012301	0.00011735	0.00013544	0.00014508	0.00016801	0.00018486	0.00019647	0.00022394	0.0003158
Alba 3	Resistance	3.352e-05	3.521e-05	2.502e-05	1.569e-05	3.943e-05	3.311e-05	2.62e-05	3.193e-05	4.477e-05	2.596e-05	3.984e-05	2.626e-05	2.623e-05	4.666e-05	3.939e-05	3.753e-05	3.408e-05	4.458e-05	4.743e-05	4.075e-05	1.939e-05	0.00012903	2.388e-05	2.659e-05	3.189e-05	2.022e-05	4.66e-05	5.054e-05	0.00010813	7.443e-05	1.61e-05	2.308e-05	1.201e-05	3.554e-05	1.457e-05	3.668e-05	5.652e-05	1.731e-05	0.00017282	2.604e-05	9.5e-06	2.717e-05	3.381e-05	2.927e-05	8.266e-05	3.331e-05	6.117e-05	0.00013958
Alba 4	Resistance	3.468e-05	4.25e-05	5.685e-05	2.931e-05	3.575e-05	3.031e-05	4.512e-05	3.006e-05	4.466e-05	1.697e-05	3.034e-05	5.129e-05	2.283e-05	3.975e-05	4.308e-05	5.386e-05	3.494e-05	4.819e-05	3.421e-05	6.013e-05	3.801e-05	0.00016062	3.196e-05	3.003e-05	5.194e-05	2.726e-05	4.318e-05	4.593e-05	0.00016681	8.479e-05	1.932e-05	2.658e-05	3.756e-05	5.394e-05	3.53e-05	6.766e-05	6.395e-05	6.934e-05	0.00026097	2.4e-05	3.743e-05	5.193e-05	5.793e-05	3.466e-05	0.00014533	6.235e-05	8.965e-05	0.00022259
Alba 5	Resistance	5.689e-05	5.074e-05	5.419e-05	2.104e-05	4.241e-05	7.147e-05	6.191e-05	4.747e-05	8.553e-05	9.573e-05	6.297e-05	2.864e-05	5.371e-05	6.233e-05	7.075e-05	5.374e-05	5.629e-05	4.169e-05	7.212e-05	0.00010325	4.81e-05	0.00018249	6.507e-05	3.843e-05	4.837e-05	4.822e-05	8.458e-05	7.623e-05	0.0002095	9.42e-05	6.518e-05	4.925e-05	4.381e-05	4.562e-05	5.826e-05	6.184e-05	8.395e-05	8.173e-05	0.00019417	7.839e-05	4.073e-05	4.406e-05	5.468e-05	4.498e-05	0.00011233	9.629e-05	0.00012125	0.00020234
Charming 1	Susceptible	4.521e-05	6.556e-05	4.114e-05	4.747e-05	4.106e-05	3.768e-05	4.7e-05	4.872e-05	7.319e-05	3.808e-05	4.451e-05	3.643e-05	3.444e-05	4.247e-05	5.617e-05	6.612e-05	3.626e-05	3.848e-05	5.061e-05	6.546e-05	7.849e-05	0.00016326	7.203e-05	2.397e-05	4.94e-05	2.857e-05	7.961e-05	7.438e-05	0.00020305	0.00023443	4.114e-05	2.525e-05	4.01e-05	3.339e-05	3.601e-05	3.759e-05	3.879e-05	2.882e-05	7.633e-05	0.00017851	4.093e-05	6.778e-05	5.082e-05	4e-05	0.00014153	7.704e-05	9.904e-05	0.00040035
Charming2	Susceptible	0.00024597	0.00027861	0.00027642	0.00023325	0.00028501	0.00024366	0.00026092	0.000256	0.00027156	0.00026449	0.00024926	0.00025062	0.00027777	0.00025677	0.0002776	0.00027204	0.00026879	0.00030009	0.00026535	0.00030467	0.00027469	0.00035518	0.00027362	0.00024793	0.00026092	0.0003027	0.00029248	0.00029715	0.00034612	0.00034953	0.00026845	0.00025722	0.00026127	0.00026775	0.00027741	0.00029634	0.00030091	0.00027681	0.00038578	0.00029265	0.00026706	0.0003093	0.0003158	0.00031563	0.00034713	0.00042093	0.00039816	0.00075884
Charming 3	Susceptible	6.094e-05	3.753e-05	4.836e-05	8.756e-05	4.994e-05	7.299e-05	4.332e-05	5.03e-05	3.366e-05	4.749e-05	3.7e-05	4.476e-05	5.208e-05	6.348e-05	5.766e-05	7.128e-05	5.345e-05	5.649e-05	5.448e-05	4.258e-05	8.763e-05	9.445e-05	8.017e-05	3.398e-05	6.116e-05	6.708e-05	8.239e-05	8.802e-05	8.541e-05	9.887e-05	4.207e-05	6.002e-05	4.462e-05	2.855e-05	6.194e-05	9.095e-05	8.5e-05	7.11e-05	5.119e-05	0.0001491	7.472e-05	9.958e-05	3.132e-05	5.886e-05	7.622e-05	4.443e-05	0.00010108	0.00033134
Charming 4	Susceptible	0.00011378	9.296e-05	7.625e-05	0.00010713	0.00012522	0.00010485	6.737e-05	6.329e-05	6.933e-05	0.00010013	8.832e-05	7.079e-05	6.524e-05	0.00010206	9.95e-05	6.609e-05	7.995e-05	7.116e-05	6.407e-05	0.00012839	0.00012964	0.00016437	6.293e-05	4.409e-05	8.614e-05	9.315e-05	0.00011228	0.00012121	0.00017539	0.00023062	7.625e-05	6.787e-05	7.4e-05	6.761e-05	3.826e-05	5.309e-05	0.00010991	5.04e-05	0.00024866	7.074e-05	8.425e-05	7.994e-05	6.701e-05	6.654e-05	0.00013821	0.00012524	0.0001614	0.00049505
Charming 5	Susceptible	4.773e-05	3.16e-05	5.398e-05	3.308e-05	5.112e-05	4.869e-05	2.873e-05	3.109e-05	5.701e-05	3.795e-05	4.308e-05	5.302e-05	5.48e-05	3.636e-05	5.39e-05	3.517e-05	4.383e-05	4.008e-05	5.026e-05	9.488e-05	5.163e-05	0.00016989	2.826e-05	5.267e-05	4.993e-05	6.005e-05	0.00010285	9.777e-05	0.00016656	0.00014525	4.591e-05	3.827e-05	1.64e-05	4.649e-05	2.706e-05	3.825e-05	4.478e-05	5.314e-05	0.00024903	4.014e-05	3.481e-05	7.991e-05	3.151e-05	4.024e-05	9.035e-05	0.0001183	0.00016562	0.00061418
Robinetta 1	Resistance	5.313e-05	4.706e-05	3.681e-05	6.533e-05	3.736e-05	6.104e-05	3.804e-05	4.319e-05	5.332e-05	5.189e-05	5.648e-05	6.975e-05	7.998e-05	8.472e-05	4.481e-05	7.923e-05	3.787e-05	5.988e-05	8.001e-05	5.463e-05	4.703e-05	0.0001807	7.688e-05	5.763e-05	5.461e-05	5.349e-05	5.436e-05	8.865e-05	0.00022358	0.0001612	3.591e-05	4.746e-05	4.786e-05	6.004e-05	5.206e-05	4.474e-05	7.661e-05	6.171e-05	0.000229	6.575e-05	6.005e-05	4.075e-05	2.863e-05	4.788e-05	0.00012655	9.138e-05	0.00012924	0.0001853
Robinetta2	Resistance	8.951e-05	9.569e-05	0.00011664	9.602e-05	9.477e-05	5.713e-05	0.00010973	9.016e-05	0.00010069	9.212e-05	9.276e-05	8.31e-05	8.767e-05	0.00011554	0.00011599	9.466e-05	0.00011391	8.566e-05	0.00012616	0.00012924	8.017e-05	0.00023884	0.00010188	9.888e-05	0.00010987	9.479e-05	0.0001072	0.00011071	0.0003466	0.00017126	0.00010078	0.00010358	0.00013784	8.708e-05	6.922e-05	9.759e-05	0.00016319	0.00011289	0.00020771	9.873e-05	9.096e-05	8.621e-05	8.638e-05	0.00012101	0.00016725	0.00014695	0.00017513	0.00025069
Robinetta 3	Resistance	2.612e-05	1.899e-05	1.921e-05	3.746e-05	3.875e-05	1.147e-05	2.141e-05	3.138e-05	4.966e-05	1.781e-05	5.335e-05	4.702e-05	3.266e-05	3.847e-05	3.787e-05	2.163e-05	2.604e-05	7.366e-05	3.137e-05	4.318e-05	3.225e-05	0.00019626	1.517e-05	3.188e-05	2.219e-05	1.541e-05	5.497e-05	3.887e-05	0.00021218	0.00013348	8.09e-06	3.35e-05	3.104e-05	1.901e-05	1.312e-05	2.346e-05	5.764e-05	2.527e-05	0.00024871	3.838e-05	2.332e-05	3.282e-05	3.843e-05	5.149e-05	7.687e-05	7.673e-05	7.021e-05	0.0001778
Robinetta 4	Resistance	3.271e-05	3.56e-05	2.78e-05	3.998e-05	3.654e-05	3.217e-05	2.874e-05	4.374e-05	3.308e-05	1.965e-05	4.494e-05	4.228e-05	6.087e-05	3.798e-05	4.067e-05	1.446e-05	2.361e-05	4.749e-05	5.399e-05	5.315e-05	2.942e-05	0.00025329	4.284e-05	3.054e-05	3.94e-05	2.774e-05	4.523e-05	4.877e-05	0.0002879	0.00014214	3.885e-05	6.973e-05	3.852e-05	3.592e-05	3.852e-05	3.867e-05	7.519e-05	3.562e-05	0.00032874	4.69e-05	1.369e-05	3.319e-05	5e-05	4.38e-05	9.938e-05	7.134e-05	8.026e-05	0.00020312
Robinetta 5	Resistance	3.645e-05	4.59e-05	3.926e-05	2.046e-05	4.836e-05	2.436e-05	3.586e-05	2.51e-05	3.049e-05	3.121e-05	2.444e-05	5.301e-05	2.835e-05	3.211e-05	4.546e-05	4.197e-05	3.243e-05	3.558e-05	3.589e-05	7.296e-05	3.651e-05	0.00017122	4.056e-05	2.69e-05	2.946e-05	4.058e-05	3.826e-05	5.527e-05	0.00018817	0.0001245	2.546e-05	3.186e-05	4.495e-05	2.962e-05	2.798e-05	3.954e-05	5.997e-05	2.61e-05	0.00020749	3.172e-05	7.463e-05	3.287e-05	4.605e-05	5.554e-05	6.792e-05	8.872e-05	4.339e-05	0.00017249
[truncated: 202 more columns]
